# Supplementary material for: A Genome-Wide Modeling and Characterization Study of Pleckstrin Homology Domains in Chlamydomonas reinhardtii
Source: Plants (Basel). 2025 Aug 22;14(17):2607. doi: 10.3390/plants14172607 (PMC12430284; doi:10.3390/plants14172607)
Supplement: Supplementary file 1 [file plants-14-02607-s001.zip]

Archive with 1 entries (1 files):
- plants-3749401-supplementary.pdf
